# Supplementary material for: Comparison of Anterior Segment Biometric Measurements between Pentacam HR and IOLMaster in Normal and High Myopic Eyes
Source: PLoS One. 2015 Nov 17;10(11):e0143110. doi: 10.1371/journal.pone.0143110 (PMC4648517; doi:10.1371/journal.pone.0143110)
Supplement: S1 Dataset — (XLS) [file pone.0143110.s001.xls]

## Sheet: normal
					IOLMaster													Pentacam
number	age	gender	AL	ACD	Flat K	axis	IOLflatkx1	IOLflatky1	Steep K	axis	IOLsteepkx1	IOLsteepky1	Km	astigmatism	axis	IOLastigx1	IOLastigy1	Falt K	axis	Pflatkx1	Pflatky1	Steep K	axis	Psteepkx1	Psteepky1	Km	astig	axis	Pastigx1	Pastigy1	ACD
1	60	2	22.06	2.93	45.79	105	-39.6553	-22.895	46.75	15	40.4867	23.375	46.27	0.95	15	0.822724	0.475	46	120.7	-22.0198	-40.3872	46.7	30.7	22.3549	41.0018	46.35	0.7	30.7	0.335084	0.614588	2.83
2	67	2	22.1	2.66	45.42	137	3.16834	-45.3094	45.98	47	-3.2074	45.868	45.7	0.56	47	-0.0390636	0.558636	45.5	109.1	-35.7565	-28.1376	45.8	19.1	35.9922	28.3231	45.65	0.3	19.1	0.235757	0.185523	2.57
3	80	1	23.77	2.8	42.72	63	-25.1102	34.5612	43.27	153	25.4335	-35.0062	42.995	0.55	153	0.323282	-0.444959	42.4	66.7	-29.1325	30.8068	43.4	156.7	29.8196	-31.5333	42.9	1	156.7	0.687088	-0.726575	2.96
4	59	1	24.3	2.98	43.55	62	-24.3529	36.1046	44.7	152	24.9959	-37.058	44.125	1.15	152	0.643072	-0.953393	43.9	75.2	-38.1708	21.684	44.5	165.2	38.6925	-21.9804	44.2	0.6	165.2	0.521697	-0.296365	3.2
5	69	1	23.31	2.67	45	162	36.4058	-26.4503	45.36	72	-36.697	26.6619	45.18	0.36	72	-0.291246	0.211603	44.7	170.3	42.1621	-14.8476	45.4	80.3	-42.8223	15.0801	45.05	0.7	80.3	-0.660256	0.232513	2.75
6	43	2	22.66	2.86	44.53	197	36.917	24.9009	45.79	77	-41.1558	20.073	45.16	1.27	77	-1.14147	0.556731	44.5	167.6	40.3961	-18.6656	45.5	77.6	-41.3039	19.0851	45	1.1	77.6	-0.998555	0.461397	2.84
7	61	2	22.78	3.18	42.88	79	-39.7576	16.0631	44.7	169	41.4451	-16.7449	43.79	1.82	169	1.68747	-0.681784	43.5	80.1	-40.9283	14.7351	44	170.1	41.3988	-14.9045	43.75	0.6	170.1	0.564528	-0.203243	3.08
8	56	2	20.63	2.66	47.24	143	13.0211	-45.41	48.01	53	-13.2333	46.1502	47.625	0.74	53	-0.203972	0.711334	47.5	139.4	7.26683	-46.9408	48.2	49.4	-7.37392	47.6326	47.85	0.7	49.4	-0.10709	0.69176	2.62
9	78	2	22.66	3.03	45.24	75	-39.179	22.62	45.61	165	39.4994	-22.805	45.425	0.37	165	0.320429	-0.185	44.8	94.2	-44.3194	-6.54452	45.2	4.2	44.7151	6.60295	45	0.4	4.2	0.395709	0.0584332	3.2
10	73	2	23.1	2.9	44.53	64	-27.4154	35.0901	45.12	154	27.7786	-35.555	44.825	0.6	154	0.369397	-0.472806	44.1	41.5	5.37444	43.7713	44.9	131.5	-5.47193	-44.5653	44.5	0.8	131.5	-0.0974955	-0.794037	2.93
11	74	2	22.64	2.46	43.66	83	-42.3631	10.5623	45.98	173	44.6142	-11.1236	44.82	2.32	173	2.25109	-0.561259	44.5	68.1	-32.1183	30.8004	46.4	158.1	33.4897	-32.1154	45.45	1.9	158.1	1.37134	-1.31507	2.35
12	71	2	21.84	3.34	47.01	110	-36.0117	-30.2174	47.34	20	36.2645	30.4296	47.175	0.33	20	0.252795	0.21212	47	133.4	-2.62361	-46.9267	47.6	43.4	2.6571	47.5258	47.3	0.6	43.4	0.0334929	0.599064	3.36
13	76	2	21.11	3.11	46.49	103	-41.7849	-20.3799	46.68	13	41.9557	20.4632	46.585	0.19	13	0.170771	0.0832905	46.5	164.3	39.6901	-24.2269	46.9	74.3	-40.0315	24.4354	46.7	0.4	74.3	-0.34142	0.208404	3.16
14	50	2	22.65	3.36	44.18	34	16.5501	40.963	44.41	124	-16.6363	-41.1762	44.295	0.23	124	-0.0861595	-0.213252	44.6	151.5	24.2909	-37.4047	44.8	61.5	-24.3998	37.5724	44.7	0.2	61.5	-0.108928	0.167734	3.55
15	68	2	23.13	3.21	44.94	110	-34.426	-28.8869	45.06	20	34.518	28.964	45	0.12	20	0.0919253	0.0771345	44.7	121.1	-20.8475	-39.5408	45	31.1	20.9874	39.8061	44.85	0.3	31.1	0.139916	0.265374	3.09
16	47	1	22.2	2.98	44.06	117	-25.8978	-35.6453	44.64	27	26.2387	36.1145	44.35	0.58	27	0.340915	0.46923	44.1	127	-12.1556	-42.3916	44.7	37	12.321	42.9684	44.4	0.6	37	0.165382	0.576757	3.2
17	77	1	23.32	3.55	43.77	4	43.344	6.09161	43.95	94	-43.5223	-6.11666	43.86	0.17	94	-0.168346	-0.0236594	43.9	59.8	-21.684	38.1708	44	149.8	21.7334	-38.2578	43.95	0	149.8	0	0	3.48
18	74	2	23.06	2.64	43.21	73	-35.8227	24.1627	44.06	163	36.5274	-24.638	43.635	0.85	163	0.704682	-0.475314	43.3	86.3	-42.9394	5.57685	43.7	176.3	43.336	-5.62837	43.5	0.3	176.3	0.297501	-0.0386387	2.71
19	66	1	23.13	3.48	44.76	11	41.5007	16.7674	45.12	101	-41.8345	-16.9022	44.94	0.36	101	-0.333786	-0.134858	44.7	41.7	5.13769	44.4038	44.9	131.7	-5.16068	-44.6024	44.8	0.2	131.7	-0.0229874	-0.198675	3.43
20	77	2	23.47	2.76	42.67	139	5.93852	-42.2547	43.32	49	-6.02898	42.8984	42.995	0.66	49	-0.0918542	0.653577	42.7	112.2	-30.508	-29.8756	43.1	22.2	30.7938	30.1555	42.9	0.5	22.2	0.357236	0.349832	3.14
21	71	1	22.36	2.9	44.12	10	41.4592	15.0899	44.47	100	-41.7881	-15.2096	44.295	0.35	100	-0.328892	-0.119707	43.9	15	38.0185	21.95	44.9	105	-38.8845	-22.45	44.4	0.9	105	-0.779423	-0.45	2.92
22	62	2	23.33	3.38	44.94	27	26.4151	36.3572	45.49	117	-26.7384	-36.8022	45.215	0.55	117	-0.323282	-0.444959	44.7	30.8	21.2604	39.3203	45.3	120.8	-21.5458	-39.8481	45	0.5	120.8	-0.237812	-0.439824	3.35
23	61	1	23.03	3.2	43.6	47	-3.04138	43.4938	44.18	137	3.08184	-44.0724	43.89	0.57	137	0.0397612	-0.568612	43.7	29.5	22.5072	37.4582	44.4	119.5	-22.8677	-38.0582	44.05	0.7	119.5	-0.360527	-0.600017	3.24
24	71	1	22.2	2.49	44.47	35	15.2096	41.7881	45.36	125	-15.514	-42.6245	44.915	0.9	125	-0.307818	-0.845723	44.4	71	-34.9877	27.3354	45.2	161	35.6181	-27.8279	44.8	0.8	161	0.630409	-0.492529	2.43
25	51	2	21.63	2.86	47.4	27	27.861	38.3474	48.49	117	-28.5017	-39.2292	47.945	1.06	117	-0.623052	-0.857558	47.3	30.2	23.3635	41.1271	47.9	120.2	-23.6598	-41.6488	47.6	0.6	120.2	-0.296365	-0.521697	2.76
26	58	2	23.21	3.18	44.12	176	43.6906	-6.14032	44.64	86	-44.2056	6.21269	44.38	0.53	86	-0.524842	0.0737617	43.7	3.1	43.4444	4.71957	44.3	93.1	-44.0409	-4.78437	44	0.6	93.1	-0.596491	-0.0647996	4.71
27	43	1	23.93	3.47	45.3	179	45.2724	-1.58095	47.01	89	-46.9814	1.64063	46.155	1.7	89	-1.69896	0.0593291	45.4	2.8	45.1833	4.43026	46.8	92.8	-46.5766	-4.56688	46.1	1.4	92.8	-1.39332	-0.136616	3.67
28	43	1	23.48	3.54	45.73	19	36.0357	28.1542	46.81	109	-36.8868	-28.8191	46.27	1.08	109	-0.851052	-0.664914	45.7	13.1	41.0047	20.1768	46.8	103.1	-41.9917	-20.6625	46.25	1.1	103.1	-0.986984	-0.485656	4.05
29	42	2	23.04	3.56	44.41	174	43.4395	-9.23336	46.17	84	-45.1611	9.59928	45.29	1.76	84	-1.72154	0.365925	44.2	174.3	43.328	-8.73645	45.6	84.3	-44.7004	9.01317	44.9	1.4	84.3	-1.37238	0.27672	3.65
30	39	2	22.3	3.52	44.47	8	42.7473	12.2576	45.3	98	-43.5452	-12.4864	44.885	0.84	98	-0.80746	-0.231535	44.4	178.7	44.3543	-2.01412	45.1	98.7	-43.0362	-13.4867	44.75	0.7	98.7	-0.667968	-0.209329	3.63
31	32	2	24.47	3.33	43.72	14	38.6025	20.5253	44.47	104	-39.2647	-20.8774	44.095	0.75	104	-0.662211	-0.352104	43.6	14.5	38.1334	21.1377	44.1	104.5	-38.5707	-21.3801	43.85	0.4	104.5	-0.349848	-0.193924	3.33
32	32	2	22.56	2.94	42.4	170	39.843	-14.5017	43.6	80	-40.9706	14.9121	43	1.21	80	-1.13703	0.413844	42.1	167.3	38.0304	-18.0582	43.4	77.3	-39.2048	18.6158	42.75	1.2	77.3	-1.084	0.514722	2.82
33	28	1	23.84	3.75	41.72	175	41.0862	-7.2446	44.36	85	-43.6861	7.70303	43.04	2.63	85	-2.59004	0.456695	41.4	173.8	40.4342	-8.89004	43.9	83.8	-42.8759	9.42688	42.65	2.5	83.8	-2.44168	0.536838	3.98
34	25	2	22.88	3.77	43.89	7	42.5863	10.618	45.18	97	-43.838	-10.93	44.535	1.29	97	-1.25168	-0.312079	43.5	13.7	38.62	20.0187	44.9	103.7	-39.8629	-20.663	44.2	1.3	103.7	-1.15416	-0.59826	3.81
35	22	1	21.36	3.41	44.35	15	38.4082	22.175	47.2	105	-40.8764	-23.6	45.775	2.85	105	-2.46817	-1.425	44.3	21.6	32.2933	30.3254	47.1	111.6	-34.3344	-32.2422	45.7	2.9	111.6	-2.11401	-1.98519	3.37
36	11	1	23.45	4.03	45.61	177	45.3601	-4.76754	45.98	87	-45.7281	4.80622	45.795	0.37	87	-0.367973	0.0386755	45.5	154.8	29.0028	-35.0584	45.6	64.8	-29.0665	35.1354	45.55	0.1	64.8	-0.0637424	0.0770513	4.13
37	11	2	22.8	4.1	42.08	179	42.0544	-1.46857	44.82	89	-44.7927	1.5642	43.45	2.74	89	-2.73833	0.0956246	42	0.9	41.9793	1.31925	44.5	90.9	-44.478	-1.39778	43.25	2.5	90.9	-2.49877	-0.0785269	4.34
38	10	1	24.08	3.54	43.1	167	38.738	-18.8938	43.55	77	-39.1425	19.0911	43.325	0.44	77	-0.395469	0.192883	42.9	178.3	42.8245	-2.54424	43.6	88.3	-43.5233	2.58576	43.25	0.8	88.3	-0.798592	0.0474451	3.76
39	10	1	23.69	3.58	43.21	159	32.1113	-28.9131	46.04	69	-34.2144	30.8068	44.625	2.83	69	-2.1031	1.89364	43.3	165.1	37.5742	-21.519	45.8	75.1	-39.7437	22.7614	44.55	2.5	75.1	-2.16941	1.24243	3.61
40	9	2	24.24	3.64	42.99	0	42.99	0	45.36	90	-45.36	5.55727e-15	44.175	2.37	90	-2.37	2.9036e-16	42.7	171.1	40.6559	-13.0532	45.2	81.1	-43.0362	13.8174	43.95	2.5	81.1	-2.38032	0.764238	3.75
41	9	2	23.77	3.59	42.29	173	41.0338	-10.2309	44.41	83	-43.0908	10.7438	43.35	2.11	83	-2.04732	0.510455	42.2	171	40.1346	-13.0405	44.4	81	-42.2269	13.7204	43.3	2.2	81	-2.09232	0.679837	3.68
42	9	1	24.33	3.86	43.49	171	41.3614	-13.4391	45	81	-42.7975	13.9058	44.245	1.51	81	-1.4361	0.466616	43.4	177.9	43.2834	-3.17854	44.6	87.9	-44.4802	3.26642	44	1.2	87.9	-1.19678	0.0878858	4.01
43	8	1	23.99	3.89	42.13	167	37.8662	-18.4686	42.83	77	-38.4953	18.7754	42.48	0.7	77	-0.629156	0.30686	42	179.9	41.9997	-0.146607	42.8	89.9	-42.7997	0.1494	42.4	0.7	89.9	-0.699996	0.00244346	4.07
44	6	2	21.71	3.14	44.06	18	35.6453	25.8978	45.36	108	-36.697	-26.6619	44.71	1.3	108	-1.05172	-0.764121	43.9	11.1	40.6457	16.5872	44.9	101.1	-41.5716	-16.9651	44.4	1	101.1	-0.925871	-0.377841	3.25
45	5	2	24.04	3.41	46.04	7	44.6724	11.1381	48.98	97	-47.5251	-11.8493	47.51	2.94	97	-2.85267	-0.71125	45.7	3.1	45.4327	4.93557	48.3	93.1	-48.0175	-5.21637	47	2.5	93.1	-2.48538	-0.269998	3.27
46	89	2	23.72	2.87	43.83	134	-1.52964	-43.8033	44.29	44	1.5457	44.263	44.06	0.46	44	0.0160538	0.45972	44.5	117.4	-25.6512	-36.3629	44.6	27.4	25.7089	36.4447	44.55	0.1	27.4	0.0576432	0.0817145	2.94
47	88	2	22.57	3.02	44.94	120	-22.47	-38.9192	46.04	30	23.02	39.8718	45.49	1.1	30	0.55	0.952628	44.9	110.1	-34.2944	-28.9811	45.4	20.1	34.6763	29.3038	45.15	0.5	20.1	0.381898	0.322729	3.02
48	86	2	22.98	3.41	46.49	77	-41.7849	20.3799	47.8	167	42.9624	-20.9541	47.145	1.32	167	1.18641	-0.57865	46.9	69.6	-35.5031	30.6454	48	159.6	36.3358	-31.3642	47.45	1	159.6	0.756995	-0.653421	3.36
49	86	1	22.53	2.41	44.64	92	-44.5313	-3.11393	45.86	2	45.7483	3.19903	45.25	1.21	2	1.20705	0.0844053	45.5	23.5	31.0309	33.2766	45.7	113.5	-31.1673	-33.4229	45.6	0.2	113.5	-0.1364	-0.146271	2.42
50	5	2	23.41	3.78	42.35	175	41.7066	-7.354	43.6	85	-42.9376	7.57106	42.975	1.25	85	-1.23101	0.21706	42.3	176.2	41.9284	-5.59445	43.5	86.2	-43.1179	5.75315	42.9	1.2	86.2	-1.18946	0.158708	3.89
51	83	2	22.07	1.91	45.67	36	14.1128	43.4348	46.23	126	-14.2859	-43.9673	45.95	0.56	126	-0.17305	-0.532592	45.1	78.5	-41.5148	17.622	46.5	168.5	42.8035	-18.169	45.8	1.4	168.5	1.28871	-0.547024	2.28
52	49	1	23.9	3.97	43.21	172	41.5361	-11.9103	44.23	82	-42.5166	12.1914	43.72	1.02	82	-0.980487	0.28115	42.9	167.9	39.13	-17.5857	43.5	77.9	-39.6772	17.8317	43.2	0.6	77.9	-0.547272	0.245954	4.07
53	10	1	23.94	3.69	43.32	1	43.2936	1.51185	44	91	-43.9732	-1.53558	43.66	0.68	91	-0.679586	-0.0237317	43.1	0.6	43.0905	0.902618	43.7	90.6	-43.6904	-0.915184	43.4	0.6	90.6	-0.599868	-0.0125655	3.83
54	10	2	23.96	3.54	44.76	169	41.5007	-16.7674	46.68	79	-43.2809	17.4866	45.72	1.92	79	-1.78019	0.719245	44.8	179.7	44.7975	-0.469136	45.9	89.7	-45.8975	0.480655	45.35	1.1	89.7	-1.09994	0.011519	3.74
55	11	2	24.19	3.56	43.55	1	43.5235	1.51987	45.36	91	-45.3324	-1.58304	44.455	1.81	91	-1.8089	-0.0631681	43.4	7.2	42.0365	10.7931	44.6	97.2	-43.1988	-11.0916	44	1.2	97.2	-1.1623	-0.298428	3.62
56	64	2	22.25	3.44	44.53	167	40.0233	-19.5207	45.61	77	-40.994	19.9941	45.07	1.08	77	-0.970698	0.473441	44.5	156.7	30.5754	-32.3326	45.5	66.7	-31.2625	33.0591	45	1	66.7	-0.687088	0.726575	3.34
57	10	2	23.17	3.41	46.11	0	46.11	0	47.87	90	-47.87	5.86479e-15	46.99	1.76	90	-1.76	2.15626e-16	45.9	178.1	45.7991	-3.04197	47.3	88.1	-47.196	3.13476	46.6	1.4	88.1	-1.39692	0.0927835	3.34
58	8	2	23.07	3.68	44.82	5	44.1391	7.78291	45.61	95	-44.9171	-7.92009	45.215	0.79	95	-0.777998	-0.137182	44.8	1.6	44.7301	2.5008	45.6	91.6	-45.5289	-2.54546	45.2	0.7	91.6	-0.698909	-0.0390751	3.77
59	11	1	24.17	3.79	42.61	179	42.584	-1.48707	44.18	89	-44.1531	1.54186	43.395	1.57	89	-1.56904	0.0547922	42.5	171	40.4199	-13.1332	44.1	81	-41.9416	13.6276	43.3	1.6	81	-1.52169	0.494427	3.8
60	10	2	23.54	3.81	42.94	16	36.4152	22.7547	43.83	106	-37.1699	-23.2264	43.385	0.89	106	-0.754763	-0.471628	42.8	30.4	20.8804	37.3611	43.2	120.4	-21.0755	-37.7102	43	0.4	120.4	-0.195144	-0.349169	3.91
61	6	2	22.02	3.21	40.08	14	35.3885	18.8164	41.51	104	-36.6512	-19.4878	40.795	1.43	104	-1.26262	-0.671344	40	10.6	37.293	14.465	41.2	100.6	-38.4117	-14.8989	40.6	1.1	100.6	-1.02556	-0.397787	3.27
62	7	1	24.26	3.56	42.9	12	39.1911	17.449	44.35	102	-40.5157	-18.0388	43.625	1.45	102	-1.32464	-0.589768	42.3	9.3	40.0906	13.492	44.1	99.3	-41.7966	-14.0661	43.2	1.7	99.3	-1.61121	-0.542231	3.71
63	13	2	23.76	3.68	45.79	0	45.79	0	48.08	90	-48.08	5.89051e-15	46.935	2.29	90	-2.29	2.80559e-16	45.6	5.3	44.8219	8.38818	48.2	95.3	-47.3775	-8.86646	46.9	2.6	95.3	-2.55563	-0.478274	3.55
64	13	2	24.18	3.77	45.06	173	43.7215	-10.901	47.34	83	-45.9338	11.4526	46.2	2.28	83	-2.21227	0.551582	44.6	171.8	42.7854	-12.5924	47	81.8	-45.0878	13.27	45.8	2.4	81.8	-2.30235	0.677619	3.85
65	7	2	23.53	3.73	45.79	177	45.5392	-4.78636	47.07	87	-46.8121	4.92015	46.43	1.28	87	-1.27299	0.133796	45.4	179.3	45.3864	-1.10922	46.8	89.3	-46.786	1.14343	46.1	1.3	89.3	-1.29961	0.0317618	3.88
66	76	2	23.33	2.8	43.44	120	-21.72	-37.6201	44.06	30	22.03	38.1571	43.75	0.62	30	0.31	0.536936	43.7	144.1	13.649	-41.5138	44	54.1	-13.7427	41.7988	43.85	0.3	54.1	-0.0937005	0.284992	2.62

## Sheet: HM
			IOLMaster															Pentacam
number	age	gender	AL	ACD	Flat K	axis	IOLflatKx1	IOLflatky1	Steep K	axis	IOLsteepkx1	IOLsteepky1	Km	astig	axis	IOLastigx1	IOLastigy1	Flat K	axis	Pflatkx1	Pflatky1	Steep K	axis	Psteepkx1	Psteepky1	Km	astig	axis	Pastigx1	Pastigy1	ACD
1	62	2	26.64	2.87	43.05	46	-1.50242	43.0238	44.12	136	1.53977	-44.0931	43.585	1.07	136	0.0373425	-1.06935	43.3	49.3	-6.47488	42.8132	44.4	139.3	6.63937	-43.9008	43.85	1.1	139.3	0.164489	-1.08763	2.88
2	43	1	26.08	3.76	44.94	174	43.958	-9.34355	45.42	84	-44.4275	9.44335	45.18	0.48	84	-0.469511	0.0997976	45	37.2	12.1014	43.3423	45.6	127.2	-12.2627	-43.9202	45.3	0.6	127.2	-0.161352	-0.577898	3.91
3	67	2	27.1	4.1	43.1	88	-42.995	3.0065	44.35	178	44.242	-3.0937	43.725	1.25	178	1.24696	-0.0871956	43.1	72.7	-35.4772	24.4741	44.1	162.7	36.3003	-25.0419	43.6	1	162.7	0.823136	-0.567844	4.07
4	10	2	26.39	4	41.11	172	39.5175	-11.3315	42.61	82	-40.9594	11.7449	41.86	1.5	82	-1.44189	0.413456	41	178.8	40.964	-1.7169	42.5	88.8	-42.4627	1.77972	41.75	1.6	88.8	-1.5986	0.067001	4.18
5	14	1	26.44	4.1	41.46	170	38.9597	-14.1802	41.98	80	-39.4483	14.358	41.72	0.52	80	-0.48864	0.17785	41.1	176	40.7	-5.72001	41.9	86	-41.4922	5.83135	41.5	0.7	86	-0.693188	0.0974212	4.17
6	12	2	27.22	3.95	42.29	14	37.3399	19.854	43.6	104	-38.4965	-20.469	42.945	1.31	104	-1.15666	-0.615008	42.2	10.7	39.2906	15.3978	43.7	100.7	-40.6871	-15.9451	42.95	1.5	100.7	-1.39658	-0.547315	3.93
7	13	2	26.49	3.09	41.62	1	41.5946	1.45252	45.55	91	-45.5223	-1.58967	43.585	3.93	91	-3.92761	-0.137155	41.7	178.9	41.6693	-1.60077	44.7	88.9	-44.6671	1.71594	43.2	3.1	88.9	-3.09772	0.119002	3.07
8	68	2	26.01	2.92	42.51	167	38.2077	-18.6352	43.95	77	-39.502	19.2664	43.23	1.44	77	-1.29426	0.631254	42.4	163.2	35.3159	-23.4638	43.7	73.2	-36.3987	24.1832	43.05	1.3	73.2	-1.0828	0.719409	2.91
9	73	1	26.24	3.32	45.36	91	-45.3324	-1.58304	47.47	1	47.4411	1.65668	46.415	2.11	1	2.10871	0.0736379	44.9	92.2	-44.7677	-3.44468	47	2.2	46.8615	3.60579	45.95	2.1	2.2	2.09381	0.16111	3.34
10	65	1	29.66	3.16	44.47	10	41.7881	15.2096	44.64	100	-41.9479	-15.2678	44.555	0.17	100	-0.159748	-0.0581434	44.3	175.5	43.7546	-6.93005	44.6	85.5	-44.0509	6.97698	44.45	0.3	85.5	-0.296307	0.0469303	3.15
11	65	1	30.3	2.88	43.38	92	-43.2743	-3.02604	43.72	2	43.6135	3.04975	43.55	0.34	2	0.339172	0.0237172	43.7	83.9	-42.7131	9.23489	43.9	173.9	42.9086	-9.27716	43.8	0.2	173.9	0.195483	-0.042265	2.9
12	74	1	33.48	3.49	44	24	29.4417	32.6984	45.42	114	-30.3919	-33.7536	44.71	1.42	114	-0.950165	-1.05527	43.6	19.5	33.8836	27.4384	45	109.5	-34.9716	-28.3194	44.3	1.4	109.5	-1.088	-0.881049	3.3
13	56	1	37.7	3.16	41.11	29	21.785	34.8633	42.29	119	-22.4103	-35.864	41.7	1.18	119	-0.625305	-1.0007	41	28.5	22.3302	34.3855	42.4	118.5	-23.0927	-35.5596	41.7	1.4	118.5	-0.762495	-1.17414	3.31
14	41	1	28.19	3.94	42.08	179	42.0544	-1.46857	43.66	89	-43.6334	1.52371	42.87	1.58	89	-1.57904	0.0551412	41.9	171.8	40.1953	-11.8301	43.5	81.8	-41.7302	12.2819	42.7	1.6	81.8	-1.5349	0.451746	3.71
15	6	1	28.04	3.49	42.13	179	42.1043	-1.47032	45	89	-44.9726	1.57048	43.565	2.87	89	-2.86825	0.100162	41.9	179	41.8745	-1.46229	44.6	89	-44.5728	1.55652	43.25	2.7	89	-2.69836	0.0942286	3.51
16	5	1	28.15	3.75	38.97	170	36.6198	-13.3285	41.87	80	-39.3449	14.3204	40.42	2.9	80	-2.72511	0.991858	38.8	168.9	35.9238	-14.6602	41.7	78.9	-38.6088	15.756	40.25	2.9	78.9	-2.68502	1.09574	3.97
17	5	2	28.63	3.81	42.13	21	31.3087	28.1905	43.89	111	-32.6166	-29.3681	43.01	1.76	111	-1.30793	-1.17767	42	22.1	30.1102	29.2809	43.5	112.1	-31.1856	-30.3267	42.75	1.5	112.1	-1.07537	-1.04575	3.82
18	48	2	32.44	3.67	43.95	80	-41.2995	15.0318	44.88	170	42.1734	-15.3499	44.415	0.94	170	0.883311	-0.321499	44.1	81.3	-42.082	13.1877	44.9	171.3	42.8454	-13.4269	44.5	0.8	171.3	0.763392	-0.239233	3.6
19	5	1	26.5	3.71	39.06	7	37.8998	9.44947	40.86	97	-39.6463	-9.88493	39.96	1.8	97	-1.74653	-0.435459	39	10	36.648	13.3388	40.7	100	-38.2455	-13.9202	39.85	1.7	100	-1.59748	-0.581434	3.99
20	7	1	27.51	3.88	43.21	21	32.1113	28.9131	46.3	111	-34.4076	-30.9807	44.755	3.09	111	-2.29632	-2.06761	43.1	21	32.0295	28.8395	46.1	111	-34.259	-30.8469	44.6	3	111	-2.22943	-2.00739	4.02
21	14	1	26.29	4.22	43.27	1	43.2436	1.5101	45.86	91	-45.8321	-1.60049	44.565	2.59	91	-2.58842	-0.0903897	43	9.4	40.7059	13.8574	45.8	99.4	-43.3565	-14.7598	44.4	2.8	99.4	-2.65062	-0.902344	4.15
22	12	2	26.2	3.97	43.55	11	40.3789	16.3141	44.7	101	-41.4451	-16.7449	44.125	1.15	101	-1.06626	-0.430798	43.1	173.7	42.062	-9.40197	44.9	83.7	-43.8187	9.79463	44	1.9	83.7	-1.85424	0.414472	4.15
23	43	2	27.39	3.89	43.05	105	-37.2824	-21.525	44.18	15	38.261	22.09	43.615	1.13	15	0.978609	0.565	43.2	108.8	-34.2269	-26.3583	43.8	18.8	34.7023	26.7244	43.5	0.6	18.8	0.475374	0.366087	3.48
24	18	2	26.35	3.57	41.51	21	30.8479	27.7756	41.82	111	-31.0783	-27.983	41.665	0.31	111	-0.230375	-0.20743	41.3	13.2	36.9929	18.3634	41.6	103.2	-37.2616	-18.4968	41.45	0.3	103.2	-0.268714	-0.133391	3.58
25	14	1	26.31	3.71	44.41	2	44.3018	3.09788	45.42	92	-45.3094	-3.16834	44.915	1.01	92	-1.00754	-0.070454	44.3	13.8	39.2588	20.524	45	103.8	-39.8792	-20.8483	44.65	0.7	103.8	-0.620343	-0.324307	3.85
26	16	2	27.02	3.79	42.13	0	42.13	0	43.77	90	-43.77	5.36247e-15	42.95	1.64	90	-1.64	2.00924e-16	41.8	173	40.5584	-10.1123	43.9	83	-42.596	10.6204	42.85	2.1	83	-2.03762	0.508036	3.9
27	14	1	26.19	3.74	41.56	172	39.95	-11.4555	42.56	82	-40.9113	11.7311	42.06	1	82	-0.961262	0.275637	41.4	1.6	41.3354	2.31101	42.4	91.6	-42.3339	-2.36683	41.9	1	91.6	-0.998441	-0.0558215	3.78
28	62	1	32.5	4.12	42.29	105	-36.6242	-21.145	43.21	15	37.421	21.605	42.75	0.92	15	0.796743	0.46	42.4	136.7	2.51459	-42.3254	43.4	46.7	-2.5739	43.3236	42.9	1	46.7	-0.0593064	0.99824	3.56
29	53	1	32.48	3.57	41.93	163	34.7615	-23.447	42.61	73	-35.3253	23.8272	42.27	0.68	73	-0.563746	0.380251	41.9	159.1	31.2354	-27.9277	42.6	69.1	-31.7573	28.3943	42.25	0.7	69.1	-0.521833	0.466573	3.54
30	42	1	27.57	4.37	44.53	15	38.5641	22.265	45.34	105	-39.2656	-22.67	44.935	0.81	105	-0.701481	-0.405	44.6	23.1	30.8696	32.1905	45.3	113.1	-31.3541	-32.6957	44.95	0.8	113.1	-0.553715	-0.577408	4.37
31	68	2	29.32	3.94	45.24	86	-44.7997	6.29619	47.2	176	46.7407	-6.56897	46.22	1.96	176	1.94093	-0.272779	45.3	88.1	-45.2004	3.00221	47.1	178.1	46.9964	-3.1215	46.2	1.9	178.1	1.89582	-0.12592	3.37
32	34	1	28.52	4.18	43.16	176	42.74	-6.00671	45.55	86	-45.1067	6.33933	44.355	2.39	86	-2.36674	0.332624	43	1.3	42.9557	1.95061	45.3	91.3	-45.2534	-2.05494	44.15	2.3	91.3	-2.29763	-0.104335	4.13
33	65	1	30.3	2.88	43.38	92	-43.2743	-3.02604	43.72	2	43.6135	3.04975	43.55	0.34	2	0.339172	0.0237172	43.7	76.7	-39.0745	19.5671	43.9	166.7	39.2534	-19.6566	43.8	0.2	166.7	0.178831	-0.0895518	2.94
34	68	2	26.01	2.92	42.51	167	38.2077	-18.6352	43.95	77	-39.502	19.2664	43.23	1.44	77	-1.29426	0.631254	42.5	164.3	36.2759	-22.1429	43.6	74.3	-37.2148	22.716	43.05	1.1	74.3	-0.938906	0.573111	2.9
35	10	2	26.58	4.05	41.46	10	38.9597	14.1802	42.88	100	-40.294	-14.6658	42.17	1.42	100	-1.33436	-0.485669	41.3	178.3	41.2273	-2.44935	42.8	88.3	-42.7247	2.53831	42.05	1.5	88.3	-1.49736	0.0889596	4.25
36	67	2	27.1	4.1	43.1	88	-42.995	3.0065	44.35	178	44.242	-3.0937	43.725	1.25	178	1.24696	-0.0871956	43.1	72.7	-35.4772	24.4741	44.1	162.7	36.3003	-25.0419	43.6	1	162.7	0.823136	-0.567844	4.07
37	14	1	26.44	4.1	41.46	170	38.9597	-14.1802	41.98	80	-39.4483	14.358	41.72	0.52	80	-0.48864	0.17785	41.1	176	40.7	-5.72001	41.9	86	-41.4922	5.83135	41.5	0.7	86	-0.693188	0.0974212	4.17
38	57	2	28.01	3.21	44.53	133	-3.10626	-44.4215	45.67	43	3.18578	45.5588	45.1	1.14	43	0.0795224	1.13722	44.7	139.9	7.60836	-44.0477	45.7	49.9	-7.77857	45.0331	45.2	1	49.9	-0.170209	0.985408	3.21
39	60	2	28.33	3.32	42.88	53	-11.8193	41.2189	43.49	143	11.9875	-41.8053	43.185	0.61	143	0.168139	-0.58637	42.6	54.9	-14.4302	40.0815	43.2	144.9	14.6335	-40.646	42.9	0.5	144.9	0.169369	-0.47044	3.26
40	8	2	27.4	3.63	41.87	9	39.8207	12.9385	43.95	99	-41.7989	-13.5813	42.91	2.08	99	-1.9782	-0.642755	41.8	12.6	37.8218	17.7976	43.4	102.6	-39.2695	-18.4788	42.6	1.6	102.6	-1.44772	-0.681247	3.78
41	68	2	27.64	3.35	44.76	54	-13.8316	42.5693	45.36	144	14.017	-43.1399	45.06	0.6	144	0.18541	-0.570634	44.6	66.8	-30.757	32.2981	45.2	156.8	31.1708	-32.7326	44.9	0.6	156.8	0.413772	-0.434503	3.4
42	79	2	26.82	4.05	44.06	6	43.0972	9.16059	45.3	96	-44.3101	-9.4184	44.68	1.24	96	-1.2129	-0.25781	44	0.6	43.9904	0.921466	45.2	90.6	-45.1901	-0.946597	44.6	1.1	90.6	-1.09976	-0.0230367	3.91
43	12	2	27.43	3.69	42.19	170	39.6456	-14.4298	43.16	80	-40.5571	14.7616	42.675	0.97	80	-0.911502	0.33176	41.9	175.3	41.3374	-6.84336	43	85.3	-42.4226	7.02302	42.45	1	85.3	-0.986572	0.163326	3.88
44	36	1	29.83	4.18	43.77	13	39.3402	19.1875	45.16	103	-40.5895	-19.7968	44.465	1.39	103	-1.24932	-0.609336	43.9	11.9	40.1667	17.7156	45.61	101.9	-41.7313	-18.4057	44.755	1.5	101.9	-1.37244	-0.605318	4.02
45	14	2	26.88	3.98	41.51	169	38.4874	-15.5499	42.19	79	-39.1179	15.8047	41.85	0.68	79	-0.630485	0.254732	41.4	161.4	32.9763	-25.0304	42.1	71.4	-33.5339	25.4536	41.75	0.7	71.4	-0.557571	0.423219	3.96
46	59	1	30.17	3.51	39.89	1	39.8657	1.39214	41.46	91	-41.4347	-1.44693	40.675	1.57	91	-1.56904	-0.0547922	40.1	6.2	39.1646	8.61089	41.2	96.2	-40.2389	-8.8471	40.65	1.1	96.2	-1.07434	-0.236209	3.25
47	69	2	27.52	3.36	44	9	41.8465	13.5967	45.18	99	-42.9687	-13.9614	44.59	1.18	99	-1.12225	-0.36464	43.9	16	37.2293	23.2635	45.2	106	-38.3318	-23.9524	44.55	1.3	106	-1.10246	-0.688895	3.59
48	14	1	26.31	3.71	44.41	2	44.3018	3.09788	45.24	92	-45.1298	-3.15578	44.825	0.83	92	-0.827978	-0.0578979	44.3	13.8	39.2588	20.524	45	103.8	-39.8792	-20.8483	44.65	0.7	103.8	-0.620343	-0.324307	3.85
49	16	2	26.84	3.75	42.4	167	38.1089	-18.5869	43.95	77	-39.502	19.2664	43.175	1.55	77	-1.39313	0.679475	42.3	171	40.2297	-13.0714	43.9	81	-41.7514	13.5658	43.1	1.7	81	-1.6168	0.525329	3.92
50	12	2	27.22	3.95	42.29	14	37.3399	19.854	43.6	104	-38.4965	-20.469	42.945	1.31	104	-1.15666	-0.615008	42.2	10.7	39.2906	15.3978	43.7	100.7	-40.6871	-15.9451	42.95	1.5	100.7	-1.39658	-0.547315	3.93
51	12	2	27.43	3.69	42.19	170	39.6456	-14.4298	43.16	80	-40.5571	14.7616	42.675	0.97	80	-0.911502	0.33176	41.9	175.3	41.3374	-6.84336	43	85.3	-42.4226	7.02302	42.45	1	85.3	-0.986572	0.163326	3.88
52	62	2	26.51	2.92	42.88	3	42.6451	4.48218	43.44	93	-43.202	-4.54072	43.16	0.56	93	-0.556932	-0.0585359	42.8	4.4	42.2962	6.54779	43.7	94.4	-43.1856	-6.68548	43.25	0.9	94.4	-0.889406	-0.137687	2.97
53	10	2	26.58	4.05	41.46	10	38.9597	14.1802	42.88	100	-40.294	-14.6658	42.17	1.42	100	-1.33436	-0.485669	41.3	178.3	41.2273	-2.44935	42.8	88.3	-42.7247	2.53831	42.05	1.5	88.3	-1.49736	0.0889596	4.25
54	12	2	27.43	3.69	42.19	170	39.6456	-14.4298	43.16	80	-40.5571	14.7616	42.675	0.97	80	-0.911502	0.33176	42.1	172	40.4691	-11.6043	43.1	82	-41.4304	11.88	42.6	1	82	-0.961262	0.275637	3.84
55	56	1	37.29	3.27	41.36	172	39.7578	-11.4004	41.72	82	-40.1038	11.4996	41.54	0.36	82	-0.346054	0.0992294	41.6	20.3	31.5857	27.0722	41.8	110.3	-31.7375	-27.2024	41.7	0.3	110.3	-0.227781	-0.195232	3.45
56	41	1	29.11	4.14	42.24	9	40.1726	13.0529	43.6	99	-41.4661	-13.4731	42.92	1.36	99	-1.29344	-0.420263	42.2	22.2	30.1507	29.5258	43.7	112.2	-31.2225	-30.5753	42.95	1.5	112.2	-1.07171	-1.0495	4.36
57	5	2	28.53	2.99	42.08	150	21.04	-36.4423	44.18	60	-22.09	38.261	43.13	2.1	60	-1.05	1.81865	42.1	147.5	17.7922	-38.1556	43.5	57.5	-18.3839	39.4244	42.8	1.3	57.5	-0.549404	1.1782	3.87
58	59	1	29.39	3.41	39.89	10	37.4843	13.6432	40.81	100	-38.3489	-13.9578	40.35	0.92	100	-0.864517	-0.314659	39.5	28.6	21.3975	33.2024	41	118.6	-22.21	-34.4632	40.25	1.5	118.6	-0.812562	-1.26085	3.14
59	16	2	27.02	3.79	42.13	0	42.13	0	43.77	90	-43.77	5.36247e-15	42.95	1.64	90	-1.64	2.00924e-16	42	173.1	40.7876	-10.0184	43.8	83.1	-42.5357	10.4478	42.9	1.8	83.1	-1.74804	0.42936	3.91
